# Supplementary material for: Dose-dependence of radiotherapy-induced changes in serum levels of choline-containing phospholipids; the importance of lower doses delivered to large volumes of normal tissues
Source: Strahlenther Onkol. 2021 Jun 29;197(10):926–34. doi: 10.1007/s00066-021-01802-4 (PMC8458179; doi:10.1007/s00066-021-01802-4)
Supplement: Supplementary file 1 — Examples of recalculation of physical doses to BED are presented in the Supplementary File Table S1. The descriptive statistics of radiation parameters are presented in the Supplementary File Table S2. All detected lipids are listed in Supplementary Table S3. [file 66_2021_1802_MOESM1_ESM.xlsx]

## Sheet: Table S1
Table S1. Recalculation of physical doses to BED used to determine isodoses
Treatment scheme	Number of fractions	Dose per fraction [Gy]	Total dose [Gy]	Physical doses [Gy] recalculated to BED
				2 Gy	5 Gy	10 Gy	15 Gy	20 Gy	25 Gy	30 Gy	40 Gy	50 Gy	60 Gy	70 Gy
1	17	3	51	2.1	5.5	12	19.4	27.8	37.3	47.6	71.4	99	-	-
2	23	2.2	50.6	2.1	5.4	11.4	18.3	25.8	34.1	43	63.2	86.2	-	-
3	24	2.5	60	2.1	5.3	11.4	18.1	25.6	33.7	42.5	62.2	84.7	110	-
4	25	2.5	62.5	2.1	5.3	11.3	18	25.3	33.3	42	61.3	83.3	108	-
5	27	2.25	60.75	2	5.3	11.2	17.8	24.9	32.7	41.1	59.8	80.9	104.4	-
6	30	2.2	66	2	5.3	11.1	17.5	24.4	31.9	40	57.8	77.8	100	-
7	33	2.2	72.6	2	5.3	11	17.3	24	31.3	39.1	56.2	75.3	96.4	119.5
8	35	2	70	2	5.2	11	17.1	23.8	31	38.6	55.2	73.8	94.3	116.7
9	38	1.8	68.4	2	5.2	10.9	17	23.5	30.5	37.9	54	71.9	91.6	-
10	39	1.8	70.2	2	5.2	10.9	16.9	23.4	30.3	37.7	53.7	71.4	90.8	111.9
11	40	1.8	72	2	5.2	10.8	16.9	23.3	30.2	37.5	53.3	70.8	90	110.8

## Sheet: Table S2
Table S2. Characterization of selected radiation parameters
	Dose per fraction [Gy]	Volume at 10Gy BED [dm3]	Volume at 20Gy BED [dm3]	Volume at 30Gy BED [dm3]	Volume at 40Gy BED [dm3]	Volume at 50Gy BED [dm3]	Volume at 60Gy BED [dm3]	Volume at 70Gy BED [dm3]	Volume at 80Gy BED [dm3]	Volume at 90Gy BED [dm3]	Volume at 100Gy BED [dm3]	Total absorbed radiation energy [J]	Max GTV dose in BED [Gy]
Mean value	2.09222	4.1289	2.5287	1.70896	1.31278	0.972369	0.77662	0.608009	0.446874	0.334418	0.231848	246269	109.47
Standard deviation	0.385822	2.56496	1.7221	1.24628	0.926943	0.738473	0.599209	0.49898	0.42936	0.370133	0.327277	125663	17.1167
Minimum	1.8	0.0445301	0.0253156	0.00714616	0.00246071	0.00681343	0.00154459	0.00690991	0.00325992	0.00144105	0.0013175	63742.9	61.8947
Maximum	3	12.6297	9.1194	7.09316	5.2119	4.11112	3.46864	3.04946	2.75273	2.45608	2.03713	605179	128.9

## Sheet: Table S3
Table S3. Lipids detected in serum samples
Lipids																																											Raw concentrations of samples
mz	Lipid class	Lipid isomer group	Potential isomer																																								101D	101E	101F	101G	103B	103C	103E
494.332	LPC	LPC (16:1)	PC(16:1(9E)/0:0)	PC(16:1(9Z)/0:0)	PC(P-17:0/0:0)																																						1.59888	1.94953	1.28102	1.46453	1.14321	1.57069	0.871846
496.348	LPC	LPC (16:0)	PC(O-14:0/2:0)	PC(16:0/0:0)	PC(0:0/16:0)	PC(16:0/0:0)[rac]																																					115.854	273.323	110.974	127.586	173.572	196.808	102.924
520.346	LPC	LPC (18:2)	PC(18:2(2E,4E)/0:0)	PC(18:2(9Z,12Z)/0:0)																																							26.3148	77.8441	28.8191	35.9415	62.2234	62.0137	33.2495
522.363	LPC	LPC (18:1)	PC(18:1(6Z)/0:0)	PC(18:1(9E)/0:0)	PC(18:1(9Z)/0:0)	PC(0:0/18:1(6Z))	PC(0:0/18:1(9E))	PC(0:0/18:1(9Z))	PC(18:1(9Z)/0:0)[rac]	LysoPC(18:1(11Z))																																	23.6684	31.8895	25.1745	23.3972	18.507	24.7664	13.4039
524.379	LPC	LPC (18:0)	PC(O-16:0/2:0)	PC(18:0/0:0)	PC(0:0/18:0)																																						35.8224	50.5148	33.3319	25.5942	28.8992	44.5462	20.0749
544.347	LPC	LPC(20:4)	PC(20:4(5Z,8Z,11Z,14Z)/0:0)	PC(0:0/20:4(5Z,8Z,11Z,14Z))	LysoPC(20:4(8Z,11Z,14Z,17Z))																																						11.414	39.8965	9.85894	35.9448	26.354	26.4457	26.5164
546.361	LPC	LPC(20:3)	PC(20:3(8Z,11Z,14Z)/0:0)	LysoPC(20:3(5Z,8Z,11Z))																																							7.36848	36.7306	8.26239	43.5836	26.2017	27.6434	20.3954
558.307	LPC																																										0.919068	8.08051	1.12753	1.71356	8.80827	9.93261	3.9086
560.319	LPC																																										0.882416	6.40529	0.787605	6.66862	5.02809	4.50186	4.99634
562.336	LPC																																										1.02008	5.18627	0.802693	9.13231	3.56259	3.6631	3.84229
566.331	LPC																																										0.636807	3.32333	0.434892	5.16979	3.11286	2.82356	2.6656
568.347	LPC	LPC(22:6)	PC(22:6(4Z,7Z,10Z,13Z,16Z,19Z)/0:0)																																								1.73223	3.76348	1.19633	3.71696	2.04551	3.52518	2.36619
678.515	PC																																										0.0973232	0.0781833	0.0305341	0.0588721	0.0173018	0.0411085	0.0153886
690.546	PC																																										0.0699897	0.105197	0.0775574	0.0685922	0.0476128	0.0753881	0.0604328
692.561	PC																																										0.107395	0.104583	0.0943602	0.0804746	0.0483249	0.0911375	0.0607144
704.534	PC	PC(30:1)	PC(12:0/18:1(9Z))	PC(14:0/16:1(9Z))	PC(13:0/17:1(9Z))	PC(14:1(9Z)/16:0)	PC(15:0/15:1(9Z))	PC(15:1(9Z)/15:0)	PC(16:0/14:1(9Z))	PC(16:1(9Z)/14:0)	PC(17:1(9Z)/13:0)	PC(18:1(9Z)/12:0)																															0.176595	0.208576	0.143116	0.141458	0.088138	0.166906	0.0950771
706.549	PC	PC(30:0)	PC(10:0/20:0)	PC(11:0/19:0)	PC(12:0/18:0)	PC(13:0/17:0)	PC(14:0/16:0)	PC(15:0/15:0)	PC(16:0/14:0)	PC(17:0/13:0)	PC(18:0/12:0)	PC(19:0/11:0)	PC(20:0/10:0)	PC(9:0/21:0)																													1.50361	1.56739	0.931868	1.12085	0.421074	0.717928	0.4292
716.567	PC																																										0.220864	0.277762	0.276688	0.305501	0.21163	0.190344	0.197772
720.583	PC																																										2.0071	2.10625	2.15521	1.91632	1.51401	1.49205	1.61474
730.55	PC	PC(32:2)	PC(14:0/18:2(11Z,14Z))	PC(14:0/18:2(9Z,12Z))	PC(16:1(9E)/16:1(9E))	PC(16:1(9Z)/16:1(9Z))	PC(12:0/20:2(11Z,14Z))	PC(14:1(9Z)/18:1(9Z))	PC(15:0/17:2(9Z,12Z))	PC(15:1(9Z)/17:1(9Z))	PC(17:1(9Z)/15:1(9Z))	PC(17:2(9Z,12Z)/15:0)	PC(18:1(9Z)/14:1(9Z))	PC(18:2(9Z,12Z)/14:0)	PC(20:2(11Z,14Z)/12:0)	PC(O-16:0/17:2(9Z,12Z))	PC(P-16:0/17:1(9Z))	PC(P-18:0/15:1(9Z))																									0.7835	1.1364	0.715423	0.746596	0.615099	0.756988	0.318367
732.565	PC	PC(32:1)	PC(14:0/18:1(11Z))	PC(14:0/18:1(9Z))	PC(16:0/16:1(9Z))	PC(18:1(9Z)/14:0)	PC(12:0/20:1(11Z))	PC(13:0/19:1(9Z))	PC(14:1(9Z)/18:0)	PC(15:0/17:1(9Z))	PC(15:1(9Z)/17:0)	PC(16:1(9Z)/16:0)	PC(17:0/15:1(9Z))	PC(17:1(9Z)/15:0)	PC(18:0/14:1(9Z))	PC(19:1(9Z)/13:0)	PC(20:1(11Z)/12:0)	PC(18:1(11Z)/14:0)	PC(O-16:0/17:1(9Z))	PC(O-18:0/15:1(9Z))	PC(P-16:0/17:0)	PC(P-18:0/15:0)	PC(P-20:0/13:0)																				6.02937	7.3689	5.7985	5.4394	3.20947	4.35409	3.15735
734.58	PC	PC(32:0)	PC(10:0/22:0)	PC(11:0/21:0)	PC(12:0/20:0)	PC(13:0/19:0)	PC(14:0/18:0)	PC(15:0/17:0)	PC(16:0/16:0)	PC(17:0/15:0)	PC(18:0/14:0)	PC(19:0/13:0)	PC(20:0/12:0)	PC(21:0/11:0)	PC(22:0/10:0)	PC(9:0/23:0)	PC(O-16:0/17:0)	PC(O-18:0/15:0)	PC(O-20:0/13:0)																								8.65246	9.36644	8.28966	7.18673	4.07191	4.42391	4.48647
742.585	PC																																										2.66359	3.25409	3.92198	3.97096	2.08655	2.20833	1.93993
744.596	PC																																										4.3356	4.93979	5.85676	5.54469	3.09066	3.47453	2.45471
746.604	PC																																										3.9668	4.67143	4.43068	4.23772	3.09195	3.36089	3.13763
748.604	PC																																										1.02161	1.07818	0.918983	0.89588	0.611008	0.773432	0.639194
756.565	PC	PC(34:3)	PC(16:0/18:3(6Z,9Z,12Z))	PC(16:0/18:3(9Z,12Z,15Z))	PC(16:1(9Z)/18:2(9Z,12Z))	PC(14:0/20:3(8Z,11Z,14Z))	PC(14:1(9Z)/20:2(11Z,14Z))	PC(17:1(9Z)/17:2(9Z,12Z))	PC(17:2(9Z,12Z)/17:1(9Z))	PC(18:2(9Z,12Z)/16:1(9Z))	PC(18:3(6Z,9Z,12Z)/16:0)	PC(18:3(9Z,12Z,15Z)/16:0)	PC(20:2(11Z,14Z)/14:1(9Z))	PC(20:3(8Z,11Z,14Z)/14:0)	PC(14:0/20:3(5Z,8Z,11Z))	PC(20:3(5Z,8Z,11Z)/14:0)	PC(P-18:0/17:2(9Z,12Z))																										3.93668	5.98664	5.11063	4.29721	3.35669	3.83924	2.65954
758.582	PC	PC(34:2)	PC(16:0/18:2(10E,12Z))	PC(16:0/18:2(11Z,13Z))	PC(16:0/18:2(2E,4E))	PC(16:0/18:2(2Z,4Z))	PC(16:0/18:2(6Z,9Z))	PC(16:0/18:2(9E,11E))	PC(16:0/18:2(9E,11Z))	PC(16:0/18:2(9E,12E))	PC(16:0/18:2(9Z,12Z))	PC(16:1(2Z)/18:1(9Z))	PC(16:1(9Z)/18:1(11Z))	PC(16:1(9Z)/18:1(9Z))	PC(17:1(10Z)/17:1(10Z))	PC(17:1(9Z)/17:1(9Z))	PC(18:0/16:2(2E,4E))	PC(18:1(9Z)/16:1(9Z))	PC(18:2(2E,4E)/16:0)	PC(18:2(6Z,9Z)/16:0)	PC(18:2(9Z,12Z)/16:0)	PC(12:0/22:2(13Z,16Z))	PC(14:0/20:2(11Z,14Z))	PC(14:1(9Z)/20:1(11Z))	PC(15:1(9Z)/19:1(9Z))	PC(17:0/17:2(9Z,12Z))	PC(17:2(9Z,12Z)/17:0)	PC(19:1(9Z)/15:1(9Z))	PC(20:1(11Z)/14:1(9Z))	PC(20:2(11Z,14Z)/14:0)	PC(22:2(13Z,16Z)/12:0)	PC(18:1(11Z)/16:1(9Z))											214.368	261.158	246.215	189.713	123.677	126.73	142.182
760.596	PC	PC(34:1)	PC(16:0/18:1(9Z))	PC(16:0/18:1(11E))	PC(16:0/18:1(11Z))	PC(16:0/18:1(6E))	PC(16:0/18:1(6Z))	PC(16:0/18:1(9E))	PC(18:0/16:1(9Z))	PC(18:1(9Z)/16:0)	PC(12:0/22:1(11Z))	PC(14:0/20:1(11Z))	PC(14:1(9Z)/20:0)	PC(15:0/19:1(9Z))	PC(15:1(9Z)/19:0)	PC(16:1(9Z)/18:0)	PC(17:0/17:1(9Z))	PC(17:1(9Z)/17:0)	PC(19:0/15:1(9Z))	PC(19:1(9Z)/15:0)	PC(20:0/14:1(9Z))	PC(20:1(11Z)/14:0)	PC(22:1(11Z)/12:0)	PC(18:1(11Z)/16:0)																			141.949	166.377	148.915	125.995	70.4879	78.853	91.8949
762.604	PC	PC(34:0)	PC(10:0/24:0)	PC(11:0/23:0)	PC(12:0/22:0)	PC(13:0/21:0)	PC(14:0/20:0)	PC(15:0/19:0)	PC(16:0/18:0)	PC(17:0/17:0)	PC(18:0/16:0)	PC(19:0/15:0)	PC(20:0/14:0)	PC(21:0/13:0)	PC(22:0/12:0)																												13.5992	15.9133	14.124	12.2669	6.83968	8.00205	9.23147
764.593	PC																																										1.25464	1.50473	1.32638	1.39804	0.701106	1.02436	0.673443
766.586	PC																																										8.08552	8.36607	7.91487	7.67605	4.9062	6.11552	3.91667
768.6	PC																																										10.2073	9.58272	9.65919	8.40344	7.2372	8.62655	5.23068
770.609	PC																																										4.1537	4.71521	5.13681	4.66286	3.33347	3.47759	2.41044
772.603	PC																																										4.45168	5.2228	5.02829	4.57022	3.97056	4.34431	3.38339
774.611	PC																																										2.53738	2.88485	2.61978	2.40453	1.96046	2.32393	1.91363
776.605	PC																																										1.03118	1.28055	1.16462	1.13518	0.797096	0.889294	0.880056
778.558	PC																																										0.93428	1.33874	1.00828	1.04829	0.71808	1.02044	0.607417
782.581	PC	PC(36:4)	PC(16:0/20:4(5Z,8Z,11Z,14Z))	PC(16:0/20:4(5E,8E,11E,14E))	PC(18:0/18:4(6Z,9Z,12Z,15Z))	PC(18:0/18:4(9E,11E,13E,15E))	PC(18:1(9Z)/18:3(9Z,12Z,15Z))	PC(18:2(2E,4E)/18:2(2E,4E))	PC(18:2(2Z,4Z)/18:2(2Z,4Z))	PC(18:2(6Z,9Z)/18:2(6Z,9Z))	PC(18:2(9Z,11Z)/18:2(9Z,11Z))	PC(18:2(9Z,12Z)/18:2(9Z,12Z))	PC(18:3(9Z,12Z,15Z)/18:1(9Z))	PC(20:4(5Z,8Z,11Z,14Z)/16:0)	PC(20:4(8E,11E,14E,17E)/16:0)	PC(14:0/22:4(7Z,10Z,13Z,16Z))	PC(16:1(9Z)/20:3(8Z,11Z,14Z))	PC(18:1(9Z)/18:3(6Z,9Z,12Z))	PC(18:3(6Z,9Z,12Z)/18:1(9Z))	PC(18:4(6Z,9Z,12Z,15Z)/18:0)	PC(20:3(8Z,11Z,14Z)/16:1(9Z))	PC(22:4(7Z,10Z,13Z,16Z)/14:0)	PC(16:0/20:4(8Z,11Z,14Z,17Z))	PC(16:1(9Z)/20:3(5Z,8Z,11Z))	PC(18:1(11Z)/18:3(6Z,9Z,12Z))	PC(18:1(11Z)/18:3(9Z,12Z,15Z))	PC(18:3(6Z,9Z,12Z)/18:1(11Z))	PC(18:3(9Z,12Z,15Z)/18:1(11Z))	PC(20:3(5Z,8Z,11Z)/16:1(9Z))														124.973	122.735	108.461	82.8687	76.4093	82.0542	86.5139
784.595	PC	PC(36:3)	PC(16:0/20:3(5Z,8Z,11Z))	PC(16:0/20:3(8E,11E,14E))	PC(16:0/20:3(8Z,11Z,14Z))	PC(18:1(9Z)/18:2(6Z,9Z))	PC(18:1(9Z)/18:2(9Z,12Z))	PC(14:1(9Z)/22:2(13Z,16Z))	PC(16:1(9Z)/20:2(11Z,14Z))	PC(17:2(9Z,12Z)/19:1(9Z))	PC(18:0/18:3(6Z,9Z,12Z))	PC(18:0/18:3(9Z,12Z,15Z))	PC(18:2(9Z,12Z)/18:1(9Z))	PC(18:3(6Z,9Z,12Z)/18:0)	PC(18:3(9Z,12Z,15Z)/18:0)	PC(19:1(9Z)/17:2(9Z,12Z))	PC(20:2(11Z,14Z)/16:1(9Z))	PC(20:3(8Z,11Z,14Z)/16:0)	PC(22:2(13Z,16Z)/14:1(9Z))	PC(18:1(11Z)/18:2(9Z,12Z))	PC(18:2(9Z,12Z)/18:1(11Z))	PC(20:3(5Z,8Z,11Z)/16:0)																					110.36	134.804	119.56	87.8641	75.2187	83.1357	74.874
786.612	PC	PC(36:2)	PC(18:0/18:2(10Z,12Z))	PC(18:0/18:2(2E,4E))	PC(18:0/18:2(6Z,9Z))	PC(18:0/18:2(9Z,12Z))	PC(18:1(10Z)/18:1(10Z))	PC(18:1(11E)/18:1(11E))	PC(18:1(11Z)/18:1(11Z))	PC(18:1(12Z)/18:1(12Z))	PC(18:1(13Z)/18:1(13Z))	PC(18:1(14Z)/18:1(14Z))	PC(18:1(15Z)/18:1(15Z))	PC(18:1(16Z)/18:1(16Z))	PC(18:1(17Z)/18:1(17Z))	PC(18:1(2Z)/18:1(2Z))	PC(18:1(3Z)/18:1(3Z))	PC(18:1(5Z)/18:1(5Z))	PC(18:1(6E)/18:1(6E))	PC(18:1(6Z)/18:1(6Z))	PC(18:1(7Z)/18:1(7Z))	PC(18:1(8Z)/18:1(8Z))	PC(18:1(9E)/18:1(9E))	PC(18:1(9Z)/18:1(9Z))	PC(18:2(9Z,12Z)/18:0)	PC(18:1(4Z)/18:1(4Z))	PC(14:0/22:2(13Z,16Z))	PC(14:1(9Z)/22:1(11Z))	PC(16:0/20:2(11Z,14Z))	PC(16:1(9Z)/20:1(11Z))	PC(17:1(9Z)/19:1(9Z))	PC(17:2(9Z,12Z)/19:0)	PC(19:0/17:2(9Z,12Z))	PC(19:1(9Z)/17:1(9Z))	PC(20:1(11Z)/16:1(9Z))	PC(20:2(11Z,14Z)/16:0)	PC(22:1(11Z)/14:1(9Z))	PC(22:2(13Z,16Z)/14:0)	PC(14:1(9Z)/22:1(13Z))	PC(18:1(11Z)/18:1(9Z))	PC(18:1(9Z)/18:1(11Z))	PC(22:1(13Z)/14:1(9Z))	109.261	130.666	121.13	88.054	78.274	82.3771	61.1126
788.624	PC																																										28.0478	33.6058	30.1509	24.6018	19.2183	20.9579	16.1336
790.617	PC																																										4.70209	5.73859	5.31718	4.93732	3.50905	4.02781	3.14107
792.602	PC																																										5.34855	6.24579	5.54317	5.67632	3.47942	4.6515	3.16551
794.616	PC																																										10.9772	11.4699	10.5743	9.65994	8.82362	9.60619	6.9531
796.616	PC																																										7.94498	8.36975	7.91665	6.61121	7.45773	7.33398	5.7816
798.601	PC																																										2.62789	3.12273	3.02016	2.49112	2.51797	2.50841	1.96369
800.62	PC																																										1.28274	1.58973	1.47525	1.44426	1.50265	1.23737	1.06188
802.566	PC																																										1.20058	1.63132	1.37086	1.58367	1.10304	1.49064	1.11702
808.595	PC	PC(38:5)	PC(16:0/22:5(4Z,7Z,10Z,13Z,16Z))	PC(16:0/22:5(7Z,10Z,13Z,16Z,19Z))	PC(18:0/20:5(5Z,8Z,11Z,14Z,17Z))	PC(18:0/20:5(9Z,11Z,13Z,15Z,17Z))	PC(18:1(9Z)/20:4(5Z,8Z,11Z,14Z))	PC(16:1(9Z)/22:4(7Z,10Z,13Z,16Z))	PC(18:2(9Z,12Z)/20:3(8Z,11Z,14Z))	PC(18:3(6Z,9Z,12Z)/20:2(11Z,14Z))	PC(18:3(9Z,12Z,15Z)/20:2(11Z,14Z))	PC(18:4(6Z,9Z,12Z,15Z)/20:1(11Z))	PC(20:1(11Z)/18:4(6Z,9Z,12Z,15Z))	PC(20:2(11Z,14Z)/18:3(6Z,9Z,12Z))	PC(20:2(11Z,14Z)/18:3(9Z,12Z,15Z))	PC(20:3(8Z,11Z,14Z)/18:2(9Z,12Z))	PC(20:4(5Z,8Z,11Z,14Z)/18:1(9Z))	PC(20:5(5Z,8Z,11Z,14Z,17Z)/18:0)	PC(22:4(7Z,10Z,13Z,16Z)/16:1(9Z))	PC(18:1(11Z)/20:4(5Z,8Z,11Z,14Z))	PC(18:1(11Z)/20:4(8Z,11Z,14Z,17Z))	PC(18:1(9Z)/20:4(8Z,11Z,14Z,17Z))	PC(18:2(9Z,12Z)/20:3(5Z,8Z,11Z))	PC(20:3(5Z,8Z,11Z)/18:2(9Z,12Z))	PC(20:4(5Z,8Z,11Z,14Z)/18:1(11Z))	PC(20:4(8Z,11Z,14Z,17Z)/18:1(11Z))																	32.6572	39.4243	31.2221	26.5443	28.2467	34.7218	25.8848
810.613	PC	PC(38:4)	PC(16:0/22:4(7Z,10Z,13Z,16Z))	PC(18:0/20:4(5Z,8Z,11Z,14Z))	PC(18:0/20:4(8Z,10Z,12Z,14Z))	PC(18:1(9Z)/20:3(5Z,8Z,11Z))	PC(18:1(9Z)/20:3(8Z,11Z,14Z))	PC(18:2(9Z,12Z)/20:2(11Z,14Z))	PC(18:3(6Z,9Z,12Z)/20:1(11Z))	PC(18:3(9Z,12Z,15Z)/20:1(11Z))	PC(18:4(6Z,9Z,12Z,15Z)/20:0)	PC(20:0/18:4(6Z,9Z,12Z,15Z))	PC(20:1(11Z)/18:3(6Z,9Z,12Z))	PC(20:1(11Z)/18:3(9Z,12Z,15Z))	PC(20:2(11Z,14Z)/18:2(9Z,12Z))	PC(20:3(8Z,11Z,14Z)/18:1(9Z))	PC(20:4(5Z,8Z,11Z,14Z)/18:0)	PC(22:4(7Z,10Z,13Z,16Z)/16:0)	PC(18:0/20:4(8Z,11Z,14Z,17Z))	PC(18:1(11Z)/20:3(5Z,8Z,11Z))	PC(18:1(11Z)/20:3(8Z,11Z,14Z))	PC(20:3(5Z,8Z,11Z)/18:1(11Z))	PC(20:3(5Z,8Z,11Z)/18:1(9Z))	PC(20:3(8Z,11Z,14Z)/18:1(11Z))																			76.7838	78.4623	66.0071	45.586	67.9746	72.9813	51.0905
812.625	PC	PC(38:3)	PC(18:0/20:3(5Z,11Z,14Z))	PC(18:0/20:3(5Z,8Z,11Z))	PC(18:0/20:3(5Z,8Z,14Z))	PC(18:0/20:3(8Z,11Z,14Z))	PC(18:2(9Z,12Z)/20:1(13Z))	PC(16:1(9Z)/22:2(13Z,16Z))	PC(18:1(9Z)/20:2(11Z,14Z))	PC(18:2(9Z,12Z)/20:1(11Z))	PC(18:3(6Z,9Z,12Z)/20:0)	PC(18:3(9Z,12Z,15Z)/20:0)	PC(20:0/18:3(6Z,9Z,12Z))	PC(20:0/18:3(9Z,12Z,15Z))	PC(20:1(11Z)/18:2(9Z,12Z))	PC(20:2(11Z,14Z)/18:1(9Z))	PC(20:3(8Z,11Z,14Z)/18:0)	PC(22:2(13Z,16Z)/16:1(9Z))	PC(18:1(11Z)/20:2(11Z,14Z))	PC(20:2(11Z,14Z)/18:1(11Z))	PC(20:3(5Z,8Z,11Z)/18:0)																						23.5005	27.1777	24.7236	14.3527	20.5653	21.0086	11.8682
814.636	PC	PC(38:2)	PC(18:0/20:2(11Z,14Z))	PC(18:0/20:2(5Z,11Z))	PC(18:0/20:2(5Z,14Z))	PC(18:0/20:2(5Z,8Z))	PC(18:0/20:2(8Z,11Z))	PC(18:0/20:2(8Z,14Z))	PC(18:1(11Z)/20:1(13Z))	PC(20:0/18:2(9Z,12Z))	PC(16:0/22:2(13Z,16Z))	PC(16:1(9Z)/22:1(11Z))	PC(17:2(9Z,12Z)/21:0)	PC(18:1(9Z)/20:1(11Z))	PC(18:2(9Z,12Z)/20:0)	PC(19:1(9Z)/19:1(9Z))	PC(20:1(11Z)/18:1(9Z))	PC(20:2(11Z,14Z)/18:0)	PC(21:0/17:2(9Z,12Z))	PC(22:1(11Z)/16:1(9Z))	PC(22:2(13Z,16Z)/16:0)																						4.39047	5.50615	5.1195	3.61381	4.27784	4.28048	2.61349
816.633	PC	PC(38:1)	PC(14:0/24:1(15Z))	PC(16:0/22:1(13Z))	PC(18:0/20:1(11Z))	PC(18:0/20:1(13Z))	PC(18:0/20:1(14Z))	PC(18:0/20:1(5Z))	PC(18:0/20:1(8Z))	PC(18:1(9E)/20:0)	PC(18:1(9Z)/20:0)	PC(20:0/18:1(11Z))	PC(20:0/18:1(6Z))	PC(20:0/18:1(7Z))	PC(20:0/18:1(9Z))	PC(16:0/22:1(11Z))	PC(16:1(9Z)/22:0)	PC(17:1(9Z)/21:0)	PC(19:0/19:1(9Z))	PC(19:1(9Z)/19:0)	PC(20:1(11Z)/18:0)	PC(21:0/17:1(9Z))	PC(22:0/16:1(9Z))	PC(22:1(11Z)/16:0)																			5.10018	11.069	10.2162	12.0185	9.6533	6.49268	8.95239
818.641	PC	PC(38:0)	PC(12:0/26:0)	PC(13:0/25:0)	PC(14:0/24:0)	PC(16:0/22:0)	PC(18:0/20:0)	PC(19:0/19:0)	PC(20:0/18:0)	PC(17:0/21:0)	PC(21:0/17:0)	PC(22:0/16:0)	PC(17:1(9Z)/22:6(4Z,7Z,10Z,13Z,16Z,19Z))	PC(22:6(4Z,7Z,10Z,13Z,16Z,19Z)/17:1(9Z))	PC(P-18:0/22:6(4Z,7Z,10Z,13Z,16Z,19Z))																												4.69396	9.09099	8.12196	9.88116	7.36747	5.86706	7.44873
820.623	PC																																										3.37069	4.49019	4.01689	4.00624	3.8395	4.0141	3.56405
822.624	PC																																										2.34715	2.83124	2.52738	2.3295	2.62809	2.54	2.06746
824.619	PC																																										2.0008	2.61022	2.47167	2.19522	2.40611	2.11131	1.70348
826.635	PC																																										0.832053	1.31462	1.2893	1.33579	1.51937	1.18392	0.991829
828.566	PC																																										2.44605	3.75747	3.6592	3.14723	2.7452	3.20058	3.28167
830.582	PC																																										2.22014	3.2366	2.8885	2.60078	2.69174	3.00543	2.33072
834.613	PC	PC(40:6)	PC(18:0/22:6(4Z,7Z,10Z,13Z,16Z,19Z))	PC(18:0/22:6(9Z,11Z,13Z,15Z,17Z,19))	PC(18:1(11Z)/22:5(7Z,10Z,13Z,16Z,19Z))	PC(18:2(9Z,12Z)/22:4(7Z,10Z,13Z,16Z))	PC(18:4(6Z,9Z,12Z,15Z)/22:2(13Z,16Z))	PC(20:1(11Z)/20:5(5Z,8Z,11Z,14Z,17Z))	PC(20:2(11Z,14Z)/20:4(5Z,8Z,11Z,14Z))	PC(20:3(8Z,11Z,14Z)/20:3(8Z,11Z,14Z))	PC(20:4(5Z,8Z,11Z,14Z)/20:2(11Z,14Z))	PC(20:5(5Z,8Z,11Z,14Z,17Z)/20:1(11Z))	PC(22:2(13Z,16Z)/18:4(6Z,9Z,12Z,15Z))	PC(22:4(7Z,10Z,13Z,16Z)/18:2(9Z,12Z))	PC(22:6(4Z,7Z,10Z,13Z,16Z,19Z)/18:0)																												18.6803	25.7526	20.7913	15.2247	17.3664	23.2212	17.0358
836.625	PC																																										6.71376	8.24623	6.66958	4.89703	6.83142	7.95692	5.65705
838.636	PC																																										2.62485	3.3847	2.94715	2.66107	2.79542	2.84628	2.23589
840.633	PC																																										2.92183	6.37373	6.18473	7.30302	7.72606	4.35831	7.15899
842.643	PC																																										1.96336	4.48484	4.54646	5.22966	5.37271	3.07065	3.80736
844.657	PC																																										2.37084	5.84372	5.75664	7.13447	7.78329	4.48291	5.35631
846.665	PC																																										1.15337	2.18321	2.07964	2.53457	2.62247	1.8389	1.92104
848.63	PC																																										1.38889	1.89096	1.66574	1.54317	1.79127	1.77937	1.2548
850.657	PC																																										1.60423	2.00298	1.609	1.50448	1.91935	1.62076	1.33489
852.675	PC																																										0.98499	1.39453	1.19685	1.24572	1.44259	1.06434	0.990919
854.63	PC																																										0.812886	1.28423	1.14289	1.08779	1.32876	1.13147	1.03071
858.586	PC																																										1.36656	1.74858	1.61319	1.64974	1.67591	1.58783	1.64613
860.593	PC																																										0.72199	0.870756	0.830919	0.823942	0.889047	0.986174	0.877775
862.596	PC																																										0.686905	0.955871	0.912941	0.763615	0.840632	0.818717	0.714714
864.633	PC																																										1.94651	4.28122	3.66245	4.20913	3.94859	3.01393	4.37421
866.642	PC																																										1.31228	3.04818	2.46896	2.95112	3.34822	2.40281	2.76471
868.662	PC																																										2.01026	5.00337	4.00155	4.13298	6.20255	3.73779	3.97945
870.674	PC																																										0.934681	2.02352	1.93249	1.84283	2.66086	1.60408	1.47487
872.654	PC																																										0.767625	1.12255	0.988575	0.906396	1.1619	1.01491	0.885811
874.638	PC																																										0.905954	1.01412	0.867304	0.830104	0.839803	0.817576	0.740798
876.672	PC																																										1.37301	1.4583	1.19049	1.07277	1.1811	1.19909	1.01378
878.701	PC																																										1.95518	2.15683	1.80576	1.49476	1.99876	1.69572	1.48179
880.616	PC																																										1.15009	1.33887	1.25185	1.19959	1.28328	1.17892	1.34573
882.577	PC																																										0.634779	0.792548	0.86424	0.902548	0.873722	0.788001	0.880753
884.579	PC																																										0.657401	0.808327	0.901069	0.869392	0.857678	0.959365	0.816409
886.579	PC																																										0.569982	0.640464	0.597778	0.663346	0.726016	0.604084	0.687323
888.583	PC																																										0.520052	0.825076	0.757313	0.789024	0.871956	0.695467	0.846225
890.596	PC																																										0.459124	0.819128	0.745231	0.743881	0.905213	0.733816	0.742909
892.658	PC																																										0.960809	2.17987	1.56822	1.56192	1.8721	1.75282	1.57332
894.654	PC																																										0.613774	1.11986	0.912697	0.92078	1.28175	0.96863	1.02559
896.637	PC																																										0.341013	0.578941	0.541161	0.475396	0.602546	0.444262	0.45696
898.585	PC																																										0.438361	0.423154	0.38243	0.314981	0.361975	0.343813	0.349315
673.538	SM																																										0.227867	0.324687	0.203721	0.157204	0.192263	0.233926	0.184854
675.554	SM																																										3.35973	4.46805	3.45798	2.66728	1.76407	1.96807	2.37144
677.564	SM																																										0.415615	0.473235	0.312299	0.224544	0.149968	0.208197	0.19381
689.569	SM	SM (33:1)	SM(d16:1/17:0)	SM(d18:1/15:0)																																							2.27336	2.7658	2.2353	1.96086	1.36564	1.38788	1.8852
697.536	SM																																										0.204554	0.491204	0.274599	0.191155	0.246854	0.185309	0.212051
701.564	SM	SM (34:2)	SM(d16:1/18:1)	SM(d18:1/16:1)	SM(d18:2/16:0)																																						9.1588	12.0452	9.32585	8.445	6.41636	5.73203	8.00431
703.585	SM	SM (34:1)	SM(d18:1/16:0)	SM(d16:1/18:0)	SM(d17:1/17:0)																																						71.7923	80.8849	63.5176	52.2196	36.6387	35.0805	40.5011
705.595	SM	SM (34:0)	SM(d18:0/16:0)	SM(d16:0/18:0)																																							8.75447	10.0934	8.21801	6.56996	4.78507	4.5309	5.0855
715.582	SM																																										0.28389	0.434825	0.282119	0.305227	0.24653	0.248615	0.423859
717.601	SM	SM (35:1)	SM(d18:1/17:0)	SM(d19:1/16:0)																																							1.56384	1.77335	1.43374	1.17669	1.05391	0.994554	1.23157
727.58	SM																																										0.820522	1.4957	0.807627	0.779407	0.70087	0.577494	0.593682
729.601	SM	SM (36:2)	SM(d18:1/18:1(9Z))	SM(d16:1/20:1)	SM(d18:0/18:2)	SM(d18:2/18:0)	SM(d19:1/17:1)																																				5.45453	6.23959	5.0187	4.41253	3.82222	3.59034	5.33616
731.617	SM	SM (36:1)	SM(d18:1/18:0)	SM(d18:0/18:1(9Z))	SM(d16:1/20:0)																																						12.2205	12.7395	11.2245	9.20552	7.87695	6.9782	9.93254
733.627	SM	SM(36:0)	SM(d18:0/18:0)	SM(d16:0/20:0)	SM(d19:0/17:0)																																						2.09634	2.31871	1.91459	1.37414	1.29802	1.2457	1.81574
737.575	SM																																										1.57489	1.17151	2.69435	1.60466	0.589913	1.72064	1.46844
741.541	SM																																										0.552135	1.34721	0.445504	0.65556	0.540668	0.420466	0.443894
743.601	SM																																										0.443385	0.736011	0.384832	0.356338	0.346269	0.298334	0.356181
745.633	SM																																										1.27619	1.53497	1.33305	1.19056	1.20413	0.9325	1.67215
755.614	SM																																										0.439654	0.872734	0.386735	0.390543	0.537474	0.366255	0.463493
757.633	SM	SM (38:2)	SM(d16:1/22:1)	SM(d18:1/20:1)	SM(d18:2/20:0)																																						4.86833	7.9999	5.07617	2.89804	4.12393	2.40455	3.03374
759.647	SM	SM (38:1)	SM(d18:1/20:0)	SM(d16:1/22:0)																																							9.3383	12.3795	9.37975	5.75472	6.31883	4.48173	4.65473
761.641	SM																																										2.2997	2.47271	1.43306	0.881988	1.04537	0.585791	0.714867
771.647	SM																																										0.512412	0.757967	0.476715	0.421979	0.456388	0.340273	0.466022
773.665	SM	SM (39:1)	SM(d16:1/23:0)	SM(d17:1/22:0)	SM(d18:1/21:0)	SM(d19:1/20:0)	SM(d20:1/19:0)																																				2.2326	2.76321	2.38042	1.75014	1.56387	1.32539	1.49276
783.636	SM																																										2.29729	3.71582	2.01685	1.06931	2.10928	0.894193	1.20466
785.665	SM	SM (40:2)	SM(d16:1/24:1)	SM(d18:1/22:1)	SM(d18:2/22:0)																																						14.1185	19.466	13.4619	10.0752	10.5822	7.72781	8.5104
787.679	SM	SM (40:1)	SM(d18:1/22:0)	SM(d16:1/24:0)																																							18.7093	23.0827	19.1179	13.0976	12.7044	9.35144	9.67537
797.664	SM																																										0.763957	0.982905	0.603222	0.537714	0.590448	0.56507	0.649495
799.681	SM	SM (41:2)	SM(d17:1/24:1)	SM(d18:2/23:0)																																							5.72055	6.88102	5.12339	4.31519	3.79976	3.3965	4.02031
801.695	SM	SM (41:1)	SM(d16:1/25:0)	SM(d17:1/24:0)	SM(d18:1/23:0)																																						6.87087	7.73358	6.98335	4.73583	4.22573	3.4087	3.87662
811.68	SM	SM (42:3)	SM(d18:2/24:1)																																								19.9581	22.6977	16.1531	13.0564	14.1903	11.6765	13.0484
813.696	SM	SM (42:2)	SM(d18:1/24:1(15Z))	SM(d18:2/24:0)																																							45.727	48.9669	36.8345	30.6026	29.1196	24.7035	25.913
815.708	SM																																										16.0893	16.9979	14.851	10.7377	9.40656	7.67551	7.67334
825.692	SM																																										0.640339	0.885057	0.534634	0.428562	0.548846	0.392399	0.478316
827.711	SM																																										1.79809	2.09776	1.62376	1.32682	1.60994	1.54749	1.4159
829.72	SM																																										1.02021	1.17107	1.06645	0.776296	0.883871	0.684638	0.692318
837.69	SM																																										1.0635	1.50763	1.1488	0.776511	0.720545	0.512114	0.581166
839.701	SM																																										0.713611	0.86073	0.557764	0.482108	0.475884	0.335023	0.380792
841.708	SM																																										0.727853	0.879135	0.597632	0.523464	0.533613	0.372237	0.416612
843.717	SM																																										0.625543	0.617664	0.319548	0.208771	0.289575	0.127768	0.23975
845.725	SM																																										0.52276	0.375507	0.20432	0.192448	0.204848	0.0896865	0.132024
849.654	SM																																										0.30562	0.539663	0.309522	0.272138	0.326282	0.289344	0.293552
851.646	SM																																										0.423463	0.699676	0.410196	0.283838	0.397354	0.292151	0.328799
853.659	SM																																										0.174181	0.312386	0.247115	0.15856	0.154846	0.0783841	0.138744
855.646	SM																																										0.123674	0.224282	0.225827	0.153226	0.111125	0.118712	0.148691
857.674	SM																																										0.339484	0.316926	0.221332	0.244849	0.18635	0.182312	0.176282
867.653	SM																																										0.239889	0.326274	0.227982	0.200242	0.243283	0.13721	0.258545
869.707	SM																																										0.673281	0.566709	0.313465	0.269016	0.271399	0.172077	0.241397
871.747	SM																																										1.24668	0.658908	0.378019	0.311389	0.240043	0.218499	0.216591
873.734	SM																																										0.457451	0.371714	0.216049	0.191839	0.218817	0.118995	0.147379
883.641	SM																																										0.212398	0.292767	0.327942	0.246831	0.259705	0.161293	0.276174
885.644	SM																																										0.252113	0.284575	0.328934	0.24915	0.242005	0.217077	0.253634
887.628	SM																																										0.148399	0.271324	0.247925	0.201188	0.221347	0.147118	0.211057
889.632	SM																																										0.125036	0.288296	0.158929	0.197704	0.184501	0.130274	0.176952
891.639	SM																																										0.13578	0.257069	0.195678	0.203022	0.151765	0.155967	0.215919
893.659	SM																																										0.236635	0.491378	0.306885	0.312302	0.366803	0.272768	0.343564
895.68	SM																																										0.350741	0.703962	0.491477	0.441204	0.527288	0.340662	0.315181
897.672	SM																																										0.290572	0.516685	0.385836	0.338872	0.315102	0.236405	0.291807
[truncated: 241 more columns]
